# Supplementary material for: Unveiling the Potential of CuO and Cu2O Nanoparticles against Novel Copper-Resistant Pseudomonas Strains: An In-Depth Comparison
Source: Nanomaterials (Basel). 2024 Oct 13;14(20):1644. doi: 10.3390/nano14201644 (PMC11510091; doi:10.3390/nano14201644)
Supplement: Supplementary file 1 [file nanomaterials-14-01644-s001.zip]

Archive with 1 entries (1 files):
- nanomaterials-3232764-supplementary.pdf
